# Supplementary material for: ﻿Temochloa (Poaceae, Bambusoideae), a newly-recorded bamboo genus for China and Vietnam, with new taxa and a re-interpretation of flowering structures
Source: PhytoKeys. 2024 Sep 4;246:229–36. doi: 10.3897/phytokeys.246.129035 (PMC11391123; doi:10.3897/phytokeys.246.129035)
Supplement: XML Treatment for Temochloa elegans var. glabra [file phytokeys.246.129035-treatment2.xml]

<!DOCTYPE tp:taxon-treatment
  PUBLIC "-//TaxonX//DTD Taxonomic Treatment Publishing DTD v0 20100105//EN" "tax-treatment-NSO.dtd">
<tp:taxon-treatment xmlns:tp="http://www.plazi.org/taxpub"><tp:treatment-meta><kwd-group><label>Taxon classification</label><kwd>
                <named-content content-type="kingdom">Plantae</named-content>
              </kwd><kwd>
                <named-content content-type="order">Poales</named-content>
              </kwd><kwd>
                <named-content content-type="family">Poaceae</named-content>
              </kwd></kwd-group><mixed-citation publication-type="journal"><person-group><name><surname>Cai</surname><given-names>Zhuo-Yu</given-names></name><name><surname>Zhang</surname><given-names>You-Yuan</given-names></name><name><surname>Tong</surname><given-names>Yi-Hua</given-names></name><name><surname>Vu</surname><given-names>Tien Chinh</given-names></name><name><surname>Xia</surname><given-names>Nian-He</given-names></name></person-group><article-title>﻿<italic><tp:taxon-name><tp:taxon-name-part taxon-name-part-type="genus" reg="Temochloa">Temochloa</tp:taxon-name-part></tp:taxon-name></italic> (<tp:taxon-name><tp:taxon-name-part taxon-name-part-type="family">Poaceae</tp:taxon-name-part></tp:taxon-name>, <tp:taxon-name><tp:taxon-name-part taxon-name-part-type="subfamily">Bambusoideae</tp:taxon-name-part></tp:taxon-name>), a newly-recorded bamboo genus for China and Vietnam, with new taxa and a re-interpretation of flowering structures</article-title><source>PhytoKeys</source><day>04</day><month>09</month><year>2024</year><volume>246</volume><fpage>229</fpage><lpage>236</lpage><pub-id pub-id-type="doi">10.3897/phytokeys.246.129035</pub-id></mixed-citation></tp:treatment-meta><tp:nomenclature><label>﻿</label><tp:taxon-name>
              <object-id xmlns:xlink="http://www.w3.org/1999/xlink" content-type="arpha" xlink:type="simple">2C91FF53-FEBE-5F33-9A83-B2030E4EE784</object-id>
              <tp:taxon-name-part taxon-name-part-type="genus" reg="Temochloa">Temochloa</tp:taxon-name-part>
              <tp:taxon-name-part taxon-name-part-type="species" reg="elegans">elegans</tp:taxon-name-part>
              <tp:taxon-name-part taxon-name-part-type="infraspecific-rank">var.</tp:taxon-name-part>
              <tp:taxon-name-part taxon-name-part-type="variety" reg="glabra">glabra</tp:taxon-name-part>
              <object-id xmlns:xlink="http://www.w3.org/1999/xlink" content-type="ipni" xlink:type="simple">urn:lsid:ipni.org:names:77347889-1</object-id>
            </tp:taxon-name><tp:taxon-authority>N.H.Xia, Z.Y.Cai, Y.Y.Zhang &amp; J.B.Ni</tp:taxon-authority><tp:taxon-status xmlns:xlink="http://www.w3.org/1999/xlink" xlink:type="simple">var. nov.</tp:taxon-status></tp:nomenclature><tp:treatment-sec sec-type="diagnosis" id="SECID0EYGAE"><title>Diagnosis.</title><p>This variety can be differentiated from <tp:taxon-name><tp:taxon-name-part taxon-name-part-type="genus" reg="Temochloa">Temochloa</tp:taxon-name-part><tp:taxon-name-part taxon-name-part-type="species" reg="elegans">elegans</tp:taxon-name-part><tp:taxon-name-part taxon-name-part-type="infraspecific-rank">var.</tp:taxon-name-part><tp:taxon-name-part taxon-name-part-type="variety" reg="elegans">elegans</tp:taxon-name-part></tp:taxon-name> in its glabrous foliage leaf sheaths and glabrous foliage leaf ligules.</p></tp:treatment-sec><tp:treatment-sec sec-type="material" id="SECID0EPHAE"><title>Type.</title><p>Vietnam, Ha Giang, Minh Ngoc Village, limestone, <named-content xmlns:xlink="http://www.w3.org/1999/xlink" content-type="dwc:verbatimCoordinates" xlink:type="simple"><named-content content-type="geo-json" specific-use="{&#34;type&#34;:&#34;Point&#34;,&#34;coordinates&#34;:[105.193333,22.721944]}" id="NCID0EYHAE" xlink:type="simple">22°43'19"N, 105°11'36"E</named-content></named-content>, 210 m elev., 24 May 2018; <italic>N.H. Xia et al. 2018VNB040</italic> (holotype: IBSC!, isotype: VNMN!).</p></tp:treatment-sec><tp:treatment-sec sec-type="etymology" id="SECID0E6HAE"><title>Etymology.</title><p>The specific epithet refers to its glabrous foliage leaf sheaths and glabrous foliage leaf ligules.</p></tp:treatment-sec><tp:treatment-sec sec-type="Chinese name" id="SECID0EEIAE"><title>Chinese name.</title><p>光雅竹 (guāng yǎ zhú).</p></tp:treatment-sec><tp:treatment-sec sec-type="distribution" id="SECID0EJIAE"><title>Distribution and habitat.</title><p>This species occurs in the limestone area of northeast Vietnam, at elevations of 140–210 m.</p></tp:treatment-sec><tp:treatment-sec sec-type="conservation status" id="SECID0EOIAE"><title>Conservation status.</title><p>Up to now, <tp:taxon-name><tp:taxon-name-part taxon-name-part-type="genus" reg="Temochloa">T.</tp:taxon-name-part><tp:taxon-name-part taxon-name-part-type="species" reg="elegans">elegans</tp:taxon-name-part><tp:taxon-name-part taxon-name-part-type="infraspecific-rank">var.</tp:taxon-name-part><tp:taxon-name-part taxon-name-part-type="variety" reg="glabra">glabra</tp:taxon-name-part></tp:taxon-name> is known from only one location in Vietnam. Less than 10 clumps were found. Due to the insufficient field survey, it should probably be categorised as Data Deficient (<abbrev xmlns:xlink="http://www.w3.org/1999/xlink" xlink:title="Data Deficient" id="ABBRID0EFJAE" xlink:type="simple">DD</abbrev>) (<xref ref-type="bibr" rid="B5">IUCN Standards and Petitions Committee 2022</xref>).</p></tp:treatment-sec><tp:treatment-sec sec-type="material" id="SECID0ENJAE"><title>Additional specimens examined</title><p><bold>(paratypes).</bold> Vietnam, Ha Giang, Minh Ngoc Village, limestone, <named-content xmlns:xlink="http://www.w3.org/1999/xlink" content-type="dwc:verbatimCoordinates" xlink:type="simple"><named-content content-type="geo-json" specific-use="{&#34;type&#34;:&#34;Point&#34;,&#34;coordinates&#34;:[105.206944,22.730000]}" id="NCID0EYJAE" xlink:type="simple">22°43'48"N, 105°12'25"E</named-content></named-content>, 140 m elev., 2018 <italic>N.H. Xia</italic> et al. <italic>2018VNB032</italic> (IBSC!, VNMN!)</p></tp:treatment-sec><ref-list><ref id="B5"><mixed-citation xmlns:xlink="http://www.w3.org/1999/xlink" xlink:type="simple">IUCN Standards and Petitions Committee (<year>2022</year>) Guidelines for Using the IUCN Red List Categories and Criteria. Version 15.1. Prepared by the Standards and Petitions Committee. <ext-link xlink:href="https://www.iucnredlist.org/documents/RedListGuidelines.pdf" ext-link-type="uri" xlink:type="simple">https://www.iucnredlist.org/documents/RedListGuidelines.pdf</ext-link></mixed-citation></ref></ref-list></tp:taxon-treatment>
